# Supplementary material for: Leukocyte DNA Methylation Signature Differentiates Pancreatic Cancer Patients from Healthy Controls
Source: PLoS One. 2011 Mar 24;6(3):e18223. doi: 10.1371/journal.pone.0018223 (PMC3063802; doi:10.1371/journal.pone.0018223)
Supplement: Table S1 — Gender methylation differences on autosomes. (XLS) [file pone.0018223.s001.xls]

## Sheet: overall
Table S1. Gender methylation differences on autosomes (based on combined cases and controls)
		Overall gender difference in combined cases and controls)			Gender difference in control			Gender difference in cases
Obs	TargetId	p value	FDR q value		p value	FDR q value		p value	FDR q value
1	XRCC2_P1077_F	6.5016e-16	7.0527e-13		0.00016	0.02248		0	0
2	GNG7_E310_R	9.0268e-15	4.8959e-12		0	0.00019		0	0
3	EDNRB_P148_R	9.4362e-14	3.412e-11		5e-05	0.00995		0	0
4	ABCC2_P88_F	6.1451e-13	1.4957e-10		3e-05	0.00868		0	0
5	ZIM3_E203_F	6.8944e-13	1.4957e-10		4e-05	0.00868		0	0
6	GLI2_E90_F	2.5438e-12	4.5991e-10		0.00012	0.01904		0	0
7	APOA1_P261_F	8.4156e-10	1.3e-07		0.00288	0.11348		0	2e-05
8	ZIM3_P451_R	3e-09	3.98e-07		0.00117	0.07025		0	0.00012
9	SERPINB2_P939_F	4e-09	4.86e-07		0.00903	0.1879		0	3e-05
10	UGT1A7_P751_R	5e-09	5.53e-07		3e-05	0.00868		1e-05	0.00056
11	CD1A_P414_R	6e-09	5.53e-07		0.00664	0.16689		0	7e-05
12	TIMP3_P690_R	9e-09	8.22e-07		0.00151	0.07847		0	0.00012
13	FGF6_E294_F	3.3e-08	2.72e-06		0.01118	0.19996		0	0.0001
14	CTGF_P693_R	5.1e-08	3.94e-06		0.00062	0.05612		2e-05	0.00062
15	SRC_P297_F	6.7e-08	4.858e-06		0.01118	0.19996		0	0.00029
16	GML_P281_R	7.8e-08	5.268e-06		0.00225	0.10313		1e-05	0.00056
17	MAD2L1_E93_F	1.11e-07	7.114e-06		0.12946	0.49383		0	3e-05
18	RUNX3_P393_R	1.4e-07	8.446e-06		0.00664	0.16689		0	8e-05
19	ASB4_P52_R	3.21e-07	1.8337e-05		0.00348	0.12456		2e-05	0.00063
20	FOLR1_E368_R	3.44e-07	1.8668e-05		0.10849	0.46569		0	0.00012
21	KRT5_E196_R	3.69e-07	1.905e-05		1e-05	0.00707		0.00059	0.01352
22	BMPR1A_E88_F	5.64e-07	2.7798e-05		0.00214	0.10225		8e-05	0.00241
23	EGF_E339_F	8.8e-07	4.1482e-05		0.00726	0.16689		0.59017	0.71861
24	ACTG2_P455_R	1.06e-06	4.7904e-05		0.21676	0.57555		0	3e-05
25	RUNX3_P247_F	1.989e-06	8.2995e-05		0.00261	0.10667		3e-05	0.00109
26	SNURF_P2_R	1.964e-06	8.2995e-05		0.00261	0.10667		0.00014	0.00419
27	GABRA5_E44_R	2.641e-06	0.000106114		0.09907	0.46087		0	0.00029
28	GFAP_P56_R	3.496e-06	0.000135426		0.11516	0.46569		1e-05	0.00035
29	WNT8B_P216_R	3.631e-06	0.000135817		0.04048	0.35366		5e-05	0.00172
30	NDN_E131_R	3.771e-06	0.000136363		0.09608	0.45434		1e-05	0.00049
31	LRRK1_P39_F	4.171e-06	0.00014596		0.06997	0.40854		2e-05	0.00086
32	PTCH2_E173_F	9.544e-06	0.000295808		0.00035	0.04497		0.00238	0.03876
33	SLC22A2_E271_R	8.982e-06	0.000295808		0.00903	0.1879		0.0009	0.01907
34	ABCB4_E429_F	9.429e-06	0.000295808		0.11516	0.46569		0.00528	0.06661
35	EVI2A_E420_F	9.203e-06	0.000295808		0.17121	0.5473		1e-05	0.00049
36	SNRPN_E14_F	1.5984e-05	0.000481641		0.04999	0.37639		5e-05	0.00172
37	PRSS1_E45_R	1.8857e-05	0.000552839		0.41165	0.67107		1e-05	0.00033
38	LTA_P214_R	2.0471e-05	0.000569394		0.00076	0.05833		0.00303	0.04424
39	SNRPN_SEQ_18_S99_F	2.0471e-05	0.000569394		0.41165	0.67107		0	0.00017
40	XPC_P226_R	2.1203e-05	0.000574997		0.00984	0.19091		0.00047	0.01129
41	EDNRB_P709_R	2.7697e-05	0.000732804		0.09316	0.45174		2e-05	0.00085
42	ITGA6_P718_R	4.5735e-05	0.00118121		0.09907	0.46087		0.09114	0.36812
43	ARHGAP9_P518_R	4.9475e-05	0.00124811		0.18552	0.55579		9e-05	0.00284
44	SNURF_P78_F	5.3505e-05	0.00128977		0.00348	0.12456		0.00294	0.04347
45	MSH3_P13_R	5.2911e-05	0.00128977		0.11516	0.46569		0.00015	0.00437
46	SMARCA3_P17_R	6.1726e-05	0.00142464		0.02452	0.29539		0.00046	0.01129
47	CPA4_P1265_R	6.0471e-05	0.00142464		0.65186	0.73065		0	0.00029
48	HSPA2_P162_R	7.2152e-05	0.00163057		0.42871	0.68046		1e-05	0.00039
49	RUNX3_E27_R	7.4567e-05	0.00165077		0.027	0.309		0.00067	0.01465
50	CDH17_E31_F	8.4094e-05	0.00182444		0.0009	0.06014		0.00994	0.10132
51	CASP6_P201_F	8.8794e-05	0.00188863		0.13324	0.49667		0.00033	0.00907
52	KRT1_P798_R	9.8951e-05	0.00206419		0.00151	0.07847		0.00528	0.06661
53	ETV1_P235_F	0.000116868	0.00239196		0.33258	0.63968		7e-05	0.00229
54	TYK2_P494_F	0.000124613	0.00250324		0.04663	0.3732		0.00106	0.02152
55	EPHA1_P119_R	0.000130729	0.00255938		0.0053	0.15951		0.00652	0.07813
56	MSH3_E3_F	0.000132126	0.00255938		0.0053	0.15951		0.00718	0.08044
57	SGCE_P250_R	0.000139321	0.0026514		0.0058	0.16192		0.00535	0.06661
58	RET_P717_F	0.000183071	0.00342393		0.05929	0.39218		0.00201	0.03394
59	BMP3_P56_R	0.00020951	0.00385199		0.02804	0.31156		0.00245	0.03876
60	PRSS8_E134_R	0.00021834	0.00394744		0.00049	0.05146		0.05788	0.29626
61	CTLA4_E176_R	0.000279108	0.0047307		0.00984	0.19091		0.00277	0.04145
62	ITK_E166_R	0.000270727	0.0047307		0.01268	0.20734		0.00217	0.03615
63	ACTG2_E98_R	0.000273494	0.0047307		0.03255	0.33611		0.00257	0.03893
64	MMP3_P55_F	0.000276288	0.0047307		0.34756	0.64991		0.00035	0.00951
65	ARHGAP9_P260_F	0.000290662	0.00485073		0.22232	0.58086		0.00045	0.01129
66	WRN_P969_F	0.000315125	0.0051793		0.19554	0.56226		0.00079	0.01701
67	APOC1_P406_R	0.000331379	0.00536516		0.04503	0.36545		0.00245	0.03876
68	EPHX1_E152_F	0.000396621	0.00632703		0.02804	0.31156		0.00608	0.07407
69	LAMC1_P808_F	0.000535238	0.00841454		0.53928	0.70613		0.0004	0.0102
70	PMP22_P1254_F	0.000586901	0.00909494		0.42013	0.67432		0.00028	0.00778
71	LCK_E28_F	0.000621879	0.00950125		0.21676	0.57555		0.00015	0.00437

## Sheet: controls
Table S1. Gender methylation differences on autosomes (based on controls)
		Overall gender difference in combined cases and controls)			Gender difference in control			Gender difference in cases
Obs	TargetId	p value	FDR q value		p value	FDR q value		p value	FDR q value
1	GNG7_E310_R	9.0268e-15	4.8959e-12		1.7e-07	0.000194828		4e-09	1e-06
2	KRT5_E196_R	3.69e-07	1.905e-05		1.2355e-05	0.00706953		0.000594509	0.013517
3	ABCC2_P88_F	6.1451e-13	1.4957e-10		3.3344e-05	0.00868095		3e-09	1e-06
4	ZIM3_E203_F	6.8944e-13	1.4957e-10		3.7928e-05	0.00868095		8e-09	2e-06
5	UGT1A7_P751_R	5e-09	5.53e-07		2.9289e-05	0.00868095		1.2771e-05	0.000559
6	EDNRB_P148_R	9.4362e-14	3.412e-11		5.2147e-05	0.00994619		4.3158e-10	0

## Sheet: cases
Table S1. Gender methylation differences on autosomes (based on PaC patients)
		Overall gender difference in combined cases and controls)			Gender difference in control			Gender difference in cases
Obs	TargetId	p value	FDR q value		p value	FDR q value		p value	FDR q value
1	XRCC2_P1077_F	6.5016e-16	0		0.00016	0.02248		1.1421e-12	1e-09
2	EDNRB_P148_R	9.4362e-14	0		5e-05	0.00995		4.3158e-10	2.55e-07
3	GNG7_E310_R	9.0268e-15	0		0	0.00019		4e-09	9.79e-07
4	ABCC2_P88_F	6.1451e-13	0		3e-05	0.00868		3e-09	9.79e-07
5	GLI2_E90_F	2.5438e-12	0		0.00012	0.01904		4e-09	9.79e-07
6	ZIM3_E203_F	6.8944e-13	0		4e-05	0.00868		8e-09	1.581e-06
7	APOA1_P261_F	8.4156e-10	0		0.00288	0.11348		9.1e-08	1.5314e-05
8	SERPINB2_P939_F	4e-09	0		0.00903	0.1879		1.7e-07	2.5131e-05
9	MAD2L1_E93_F	1.11e-07	7e-06		0.12946	0.49383		1.97e-07	2.5928e-05
10	ACTG2_P455_R	1.06e-06	4.8e-05		0.21676	0.57555		2.86e-07	3.376e-05
11	CD1A_P414_R	6e-09	1e-06		0.00664	0.16689		6.64e-07	7.1361e-05
12	RUNX3_P393_R	1.4e-07	8e-06		0.00664	0.16689		8.41e-07	8.2865e-05
13	FGF6_E294_F	3.3e-08	3e-06		0.01118	0.19996		1.063e-06	9.6697e-05
14	ZIM3_P451_R	3e-09	0		0.00117	0.07025		1.689e-06	0.000124791
15	TIMP3_P690_R	9e-09	1e-06		0.00151	0.07847		1.689e-06	0.000124791
16	FOLR1_E368_R	3.44e-07	1.9e-05		0.10849	0.46569		1.689e-06	0.000124791
17	SNRPN_SEQ_18_S99_F	2.0471e-05	0.000569		0.41165	0.67107		2.431e-06	0.000169065
18	SRC_P297_F	6.7e-08	5e-06		0.01118	0.19996		4.541e-06	0.000286763
19	GABRA5_E44_R	2.641e-06	0.000106		0.09907	0.46087		4.851e-06	0.000286763
20	CPA4_P1265_R	6.0471e-05	0.001425		0.65186	0.73065		4.745e-06	0.000286763
21	PRSS1_E45_R	1.8857e-05	0.000553		0.41165	0.67107		5.779e-06	0.000325375
22	GFAP_P56_R	3.496e-06	0.000135		0.11516	0.46569		6.585e-06	0.000353873
23	HSPA2_P162_R	7.2152e-05	0.001631		0.42871	0.68046		7.497e-06	0.00038538
24	NDN_E131_R	3.771e-06	0.000136		0.09608	0.45434		1.0336e-05	0.000488825
25	EVI2A_E420_F	9.203e-06	0.000296		0.17121	0.5473		1.0119e-05	0.000488825
26	UGT1A7_P751_R	5e-09	1e-06		3e-05	0.00868		1.2771e-05	0.000559255
27	GML_P281_R	7.8e-08	5e-06		0.00225	0.10313		1.2505e-05	0.000559255
28	CTGF_P693_R	5.1e-08	4e-06		0.00062	0.05612		1.5104e-05	0.000615806
29	KRT5_P308_F	0.00336463	0.037627		0.42013	0.67432		1.5104e-05	0.000615806
30	ASB4_P52_R	3.21e-07	1.8e-05		0.00348	0.12456		1.608e-05	0.000633725
31	EDNRB_P709_R	2.7697e-05	0.000733		0.09316	0.45174		2.2382e-05	0.00085365
32	LRRK1_P39_F	4.171e-06	0.000146		0.06997	0.40854		2.3318e-05	0.000861538
33	RUNX3_P247_F	1.989e-06	8.3e-05		0.00261	0.10667		3.0374e-05	0.00108823
34	WNT8B_P216_R	3.631e-06	0.000136		0.04048	0.35366		5.1008e-05	0.0017231
35	SNRPN_E14_F	1.5984e-05	0.000482		0.04999	0.37639		5.1008e-05	0.0017231
36	ETV1_P235_F	0.000116868	0.002392		0.33258	0.63968		6.9689e-05	0.00228874
37	BMPR1A_E88_F	5.64e-07	2.8e-05		0.00214	0.10225		7.5299e-05	0.00240615
38	ARHGAP9_P518_R	4.9475e-05	0.001248		0.18552	0.55579		9.1211e-05	0.00283791
39	SNURF_P2_R	1.964e-06	8.3e-05		0.00261	0.10667		0.00013808	0.00418602
40	MSH3_P13_R	5.2911e-05	0.00129		0.11516	0.46569		0.000151519	0.00436938
41	LCK_E28_F	0.000621879	0.009501		0.21676	0.57555		0.000148737	0.00436938
42	PMP22_P1254_F	0.000586901	0.009095		0.42013	0.67432		0.000276201	0.00777522
43	CASP6_P201_F	8.8794e-05	0.001889		0.13324	0.49667		0.000329884	0.00907046
44	MMP3_P55_F	0.000276288	0.004731		0.34756	0.64991		0.000353984	0.0095119
