# Supplementary material for: Leukocyte DNA Methylation Signature Differentiates Pancreatic Cancer Patients from Healthy Controls
Source: PLoS One. 2011 Mar 24;6(3):e18223. doi: 10.1371/journal.pone.0018223 (PMC3063802; doi:10.1371/journal.pone.0018223)
Supplement: Table S2 — Summary statistics (median (min, max)) of the 96 significantly differentially methylated CpG sites by phase and case/control status. (XLS) [file pone.0018223.s002.xls]

## Sheet: Table S2
Table S2. Summary statistics (median (min, max)) of the 96 significantly differentially methylated CpG sites by phase and case/control status.
	Phase I				Phase II
CpG	Controls	Cases	p-value*		Controls	Cases	p-value*
ITK_P114_F	83.37 (66.78 , 92.51)	90.06 (48.41 , 97.28)	< 1E-10		84.6 (4.07 , 94.97)	88.98 (65.48 , 95.66)	< 1E-10
LCN2_P86_R	56.08 (32.4 , 78.23)	43.98 (5.71 , 92.14)	2e-10		59.1 (25.07 , 89.12)	49.93 (13.42 , 87.19)	< 1E-10
ITK_E166_R	88.59 (71.81 , 96.04)	94.14 (50.72 , 99.63)	5e-10		88.85 (75.13 , 97.07)	92.99 (66.52 , 97.68)	< 1E-10
PECAM1_E32_R	23.19 (12.47 , 45.11)	15.66 (1.16 , 44.89)	1.6e-09		28.51 (3.17 , 58.59)	22.11 (7.07 , 47.24)	< 1E-10
LMO2_E148_F	38.85 (13.84 , 64.09)	27.04 (3.69 , 77.03)	2.3e-09		49.69 (12.63 , 66.96)	39.04 (9.57 , 74.81)	< 1E-10
IL10_P348_F	60.26 (31.16 , 79.7)	45.97 (1.14 , 88.97)	2.5e-09		71.91 (30.76 , 84.99)	63.82 (18.98 , 86.99)	< 1E-10
LCK_E28_F	81.14 (65.35 , 90.81)	86.84 (50.58 , 96.12)	3.6e-09		85.93 (66.63 , 94.24)	89.99 (69.32 , 95.97)	< 1E-10
RUNX3_P247_F	78.37 (41.19 , 91.2)	86.72 (32.49 , 96.71)	5.9e-09		75.28 (46.66 , 92.97)	84.1 (44.68 , 94.7)	< 1E-10
LMO2_P794_R	31.43 (10.99 , 54.48)	20.27 (0.43 , 70.88)	1.02e-08		37.54 (7.76 , 66)	30.27 (4.33 , 67.54)	6e-10
MMP14_P13_F	47.21 (23.97 , 77.03)	34.72 (0.95 , 81.85)	2.27e-08		56.94 (1.91 , 75.33)	48.07 (14.03 , 82.2)	< 1E-10
CTLA4_E176_R	90.98 (76.72 , 97.1)	94.27 (73.46 , 99.51)	2.43e-08		90.42 (70.84 , 96.69)	93.6 (75.8 , 97.07)	< 1E-10
SPI1_P48_F	39.1 (13.89 , 63.67)	28.97 (0.46 , 75.52)	3e-08		0 (0 , 65.26)	0 (0 , 66.39)	0.873
SLC22A18_P216_R	35.3 (15.09 , 60.06)	24.88 (2.89 , 71.26)	3.22e-08		45.39 (3.56 , 67.22)	37.63 (11.09 , 65.12)	< 1E-10
RUNX3_P393_R	82.38 (49.34 , 92.26)	88.77 (39.04 , 97.27)	3.27e-08		85.91 (60.74 , 94.14)	90.52 (59.59 , 96.07)	< 1E-10
TRIP6_P1090_F	30.42 (8.07 , 66.9)	22.32 (3.25 , 74.23)	4.17e-08		49.69 (15.94 , 78.31)	42.87 (7.49 , 71.8)	7.2e-09
RARA_P1076_R	22.76 (10.53 , 47.06)	16.02 (1.68 , 48.24)	8.7e-08		15.22 (2.19 , 34.67)	10.9 (2.49 , 31.5)	< 1E-10
PI3_P274_R	75.78 (53.4 , 91.48)	65.96 (10.63 , 95.55)	8.85e-08		76.46 (11.61 , 86.93)	68.74 (33.03 , 89.85)	< 1E-10
ERCC3_P1210_R	61.67 (38.27 , 80.11)	50.39 (18.34 , 89.01)	9.79e-08		63.04 (34.49 , 76.41)	53.35 (20.9 , 81.21)	< 1E-10
LCN2_P141_R	72.86 (42.33 , 87.3)	64.16 (22.65 , 94.55)	1.16e-07		70.29 (6.04 , 90.27)	63.03 (26.51 , 90.6)	< 1E-10
RUNX3_E27_R	89.46 (71.07 , 98.1)	93.35 (11.97 , 99.64)	1.87e-07		85.68 (59.92 , 96.29)	90.88 (64.9 , 97.41)	< 1E-10
TNFRSF1A_P678_F	65.33 (47.4 , 79.92)	56.61 (23.05 , 87.1)	2.14e-07		69.85 (28.76 , 83.56)	62.92 (32.87 , 84.15)	< 1E-10
GFI1_P208_R	19.6 (4.31 , 46.99)	12.75 (0 , 36.77)	2.28e-07		27.99 (2.92 , 57.92)	21.48 (2.67 , 51.52)	< 1E-10
CD9_P585_R	33.34 (13.45 , 50.34)	26.51 (5.27 , 56.39)	2.32e-07		29.61 (4.66 , 54.39)	25.49 (12.88 , 46.71)	< 1E-10
MFAP4_P197_F	22.82 (6.75 , 55.77)	16.41 (2.01 , 56.84)	2.96e-07		20.52 (9.22 , 37.18)	15.63 (5.54 , 32.33)	< 1E-10
AIM2_P624_F	37.67 (17.86 , 58.1)	28.43 (2.03 , 61.51)	3.54e-07		24.47 (2.07 , 47.94)	18.36 (4.35 , 43.95)	< 1E-10
TRIP6_P1274_R	43.57 (14.61 , 74.3)	32.95 (0.76 , 76.92)	5.36e-07		0 (0 , 74.89)	0 (0 , 72.24)	0.119
CSF3R_P472_F	33.44 (15.09 , 55.24)	23.61 (0.68 , 69.4)	6.91e-07		35.13 (12.28 , 53.48)	27.56 (6.94 , 61.54)	< 1E-10
ZAP70_P220_R	28.41 (0.19 , 47.82)	35.31 (0 , 59.95)	8.47e-07		47.65 (2.73 , 76.92)	52.39 (33.54 , 75.02)	1.5e-09
GRB7_E71_R	29.92 (11.39 , 58.66)	22.23 (5.27 , 84.04)	1.55e-06		36.02 (1.92 , 61.12)	29.79 (6.77 , 62.93)	1e-09
IFNG_E293_F	76.11 (44.81 , 90.56)	82.66 (40.37 , 99.16)	1.57e-06		70.66 (21.85 , 87.7)	77.72 (39.38 , 91.66)	< 1E-10
LTA_P214_R	79.91 (61.63 , 93.55)	85.5 (44.8 , 94.89)	2.13e-06		81.58 (59.26 , 94.06)	86.32 (57.97 , 94.15)	< 1E-10
SEPT9_P374_F	24.56 (11.19 , 48.39)	17.19 (2.52 , 59.09)	2.55e-06		0 (0 , 56.25)	0 (0 , 58.96)	0.0774
CD9_P504_F	13.81 (1.88 , 28.33)	8.02 (0.54 , 39.44)	3.19e-06		31.4 (1.94 , 58.89)	23.61 (2.66 , 54.55)	< 1E-10
SPI1_E205_F	20.85 (1.87 , 42.24)	15.34 (1.34 , 49.21)	4.34e-06		46.01 (1.94 , 68.8)	38.93 (2.04 , 67.89)	< 1E-10
ZMYND10_P329_F	4.65 (0 , 21)	2.35 (0 , 18.04)	4.53e-06		8.93 (2.5 , 36.09)	7.42 (1.79 , 27.24)	3.35e-07
CSF3R_P8_F	20.73 (1.86 , 41.89)	14.64 (0.77 , 42.8)	4.54e-06		27.34 (3.84 , 54.47)	21.74 (5.7 , 52.03)	< 1E-10
CSF3_E242_R	66.58 (49.37 , 81.52)	59.27 (21.44 , 90.38)	5.1e-06		61.98 (40.79 , 78.17)	56.43 (33.01 , 78.13)	< 1E-10
PECAM1_P135_F	18.55 (0.47 , 45.36)	11.37 (0.19 , 33.84)	5.1e-06		14.99 (3.05 , 32.67)	11.05 (3.26 , 25.28)	< 1E-10
EMR3_E61_F	15.65 (5.25 , 34.99)	11.63 (0.24 , 41.7)	6.43e-06		20.71 (6.49 , 38.41)	15.09 (3.15 , 38.97)	< 1E-10
STAT5A_P704_R	16.81 (5.15 , 46.21)	12.17 (0.28 , 41.17)	6.52e-06		30.55 (3.94 , 52.04)	22.97 (6.02 , 52.51)	< 1E-10
MMP9_P189_F	31.53 (1.9 , 56.05)	22.65 (0.4 , 49.69)	7.01e-06		37.54 (3.11 , 57.08)	32.85 (7.59 , 55.08)	1.3e-09
SLC5A5_E60_F	45.17 (21.04 , 74.82)	37.67 (8.07 , 76.8)	8.56e-06		51.28 (27.1 , 74.6)	47.82 (9.37 , 68.78)	7.29e-06
CRIP1_P874_R	13.49 (4.42 , 29.09)	10.29 (1.06 , 25.26)	1.33e-05		20.02 (2.69 , 42.34)	17.73 (8.46 , 34.07)	2.48e-05
SYK_P584_F	38.57 (0.24 , 59.13)	30.97 (0.67 , 68.67)	1.34e-05		44.33 (4.94 , 64.17)	37.47 (2.48 , 68.35)	< 1E-10
APBA2_P227_F	94.88 (84.03 , 99.63)	97.09 (84.71 , 99.65)	1.38e-05		92.19 (84.38 , 97.59)	93.86 (74.03 , 97.18)	< 1E-10
TM7SF3_P1068_R	56.68 (23.59 , 82.45)	46.79 (16.31 , 87.94)	1.59e-05		54.8 (24.74 , 84.6)	46.58 (9.06 , 71.14)	< 1E-10
RAB32_E314_R	1.98 (0.27 , 11.26)	0.91 (0 , 9.5)	1.72e-05		3.97 (2.42 , 15.73)	3.82 (2.18 , 10.52)	0.0502
TAL1_P817_F	21.45 (0 , 49.38)	14.26 (0 , 40.73)	1.74e-05		27.29 (5.59 , 46.43)	25.55 (9.32 , 43.64)	0.0356
IGFBP5_P9_R	12.66 (0.07 , 29.2)	8.85 (0 , 27.87)	1.9e-05		21.5 (3.54 , 43.93)	18.17 (3.12 , 48.74)	3.03e-07
HPN_P374_R	9.66 (0.26 , 23.76)	7.17 (0 , 26.79)	2.53e-05		20.25 (5.94 , 66.95)	16.97 (7.79 , 77.97)	3.46e-07
RHOH_P953_R	97.62 (72.16 , 99.47)	99.03 (76.43 , 99.6)	3.49e-05		92.75 (63.97 , 96.75)	94.02 (77.66 , 96.71)	2e-10
MPL_P62_F	29.8 (2.41 , 58.43)	22.88 (0 , 55.22)	3.54e-05		34.54 (4.53 , 66.72)	28.09 (9.17 , 53.73)	< 1E-10
PADI4_E24_F	17.86 (0.32 , 38.35)	11.31 (0 , 41.96)	3.83e-05		24.96 (2.95 , 47.22)	20.03 (2.9 , 47.69)	< 1E-10
AIM2_E208_F	96.3 (80.67 , 99.46)	97.97 (80.23 , 99.54)	4.2e-05		94.45 (77.86 , 97.47)	95.66 (83.76 , 98.08)	< 1E-10
KRT1_P798_R	83.01 (66.54 , 93.3)	85.93 (68.78 , 93.73)	4.2e-05		89.5 (71.75 , 93.92)	91.48 (75.18 , 94.92)	< 1E-10
GPR116_P850_F	96.05 (89.31 , 98.99)	97.09 (90.05 , 99.25)	4.26e-05		95.47 (90.14 , 97.05)	96.11 (92.96 , 97.1)	< 1E-10
TIE1_E66_R	21.18 (0.91 , 42.26)	15.33 (0.55 , 51.7)	4.79e-05		29.29 (2.4 , 51.91)	23.94 (2.85 , 47.27)	< 1E-10
HGF_E102_R	19.94 (7.37 , 42.41)	15.13 (0.53 , 50.53)	5.46e-05		23.18 (1.86 , 41.47)	19.87 (2.6 , 39.95)	1.12e-06
PADI4_P1011_R	69.9 (51.57 , 81.11)	73.91 (51.55 , 88.23)	5.53e-05		76.61 (9.64 , 87.91)	81.19 (55.69 , 89.2)	< 1E-10
GSTM2_P453_R	59.15 (40.51 , 83.4)	53.81 (25.36 , 79.44)	6.8e-05		64.77 (39.09 , 86.35)	62.7 (40.83 , 76.29)	0.00983
NOTCH4_E4_F	15.25 (1.14 , 41.15)	9.84 (0.61 , 35.21)	6.89e-05		20.61 (6.52 , 44.05)	16.87 (3.08 , 33.64)	6e-10
MMP8_E89_R	64.58 (42.74 , 83.76)	55.81 (0 , 85.68)	7.64e-05		70.66 (6.82 , 86.44)	65.54 (32.82 , 78.69)	< 1E-10
HIC_1_sEq_48_S103_R	27.61 (0.09 , 70.36)	19.73 (0 , 80.7)	9.84e-05		19.78 (7.67 , 47.09)	18.19 (3.33 , 55.88)	0.0311
IFNG_P459_R	85.46 (65.44 , 97.27)	88.28 (53.34 , 96.99)	0.000106		89.86 (64.27 , 96.86)	92.57 (66.81 , 97.08)	< 1E-10
EPHA2_P203_F	43.85 (25.91 , 67.36)	36.39 (6.07 , 77.13)	0.000107		74.53 (3.66 , 89.34)	67.54 (30.76 , 87.52)	< 1E-10
CD82_P557_R	19.56 (0 , 51.55)	13.07 (0 , 43.55)	0.000108		22 (2.73 , 60.61)	17.48 (2.62 , 39)	5.4e-09
VAMP8_P241_F	31.69 (11.54 , 50.58)	24.36 (0.94 , 54.16)	0.000125		40.17 (2.11 , 63.54)	34.37 (14.11 , 52.08)	< 1E-10
CD86_P3_F	12.46 (0.32 , 40.34)	9.46 (0.29 , 32.83)	0.000172		15.87 (2.39 , 30.32)	13.49 (2.9 , 28.27)	2.22e-05
DHCR24_P652_R	44.87 (14.92 , 62.58)	39 (14.67 , 66.69)	0.000176		48.39 (23.78 , 74.34)	41.86 (17.02 , 67.4)	< 1E-10
SPARC_P195_F	14.27 (2.87 , 32.85)	11.31 (0.52 , 39.17)	0.000183		14.5 (3.93 , 36.44)	13.39 (5.63 , 37.38)	7.57e-06
IL1RN_P93_R	94.2 (87.08 , 99.47)	95.59 (85.25 , 99.49)	0.000217		94.3 (85.78 , 97.34)	95.28 (90.71 , 97.45)	< 1E-10
IFNGR2_P377_R	21.62 (7.95 , 48.7)	16.2 (0 , 68.34)	0.000217		29 (2.85 , 53.14)	22.53 (3.82 , 41.23)	< 1E-10
CARD15_P302_R	9.02 (0.6 , 28.97)	5.96 (0 , 27.3)	0.000269		19.22 (3.24 , 45.09)	14.16 (3.66 , 36.68)	5.7e-09
BCL2L2_P280_F	7.89 (0 , 21.29)	4.95 (0 , 25.19)	0.000278		18.13 (2.77 , 54.1)	16.71 (2.46 , 44.21)	0.00381
SLC22A18_P472_R	83.47 (72.01 , 94.27)	80.33 (34.95 , 93.43)	0.000356		86.1 (69.16 , 93.29)	84.96 (73.83 , 91.2)	0.000648
CSF1R_E26_F	66.55 (30.32 , 88.93)	58.76 (16.56 , 86.36)	0.000434		74.92 (25.36 , 90.91)	70.85 (39.78 , 91.21)	3.45e-07
CLDN4_P1120_R	89.62 (78.16 , 96.19)	91.19 (76.74 , 97.54)	0.000454		91.31 (73.07 , 95.82)	92.64 (77.49 , 95.59)	< 1E-10
GRB7_P160_R	60.07 (33.43 , 80.13)	51.85 (14.14 , 95.94)	0.000639		72.13 (41.09 , 88.74)	71.11 (13.96 , 92.63)	0.156
AXL_E61_F	7.82 (0 , 23.86)	5.17 (0 , 42)	0.000793		15.47 (2.5 , 40.29)	13.19 (3 , 40.16)	0.00254
ALOX12_E85_R	47.85 (7.84 , 90.76)	37.95 (2.82 , 84.99)	0.000798		54.6 (6.87 , 85.62)	51.44 (7.44 , 88.52)	0.0615
TFPI2_P152_R	8.68 (1.16 , 25.69)	7.23 (0 , 19.55)	0.000843		13.78 (2.43 , 29.91)	13.21 (2.21 , 29.07)	0.197
AGXT_P180_F	84.04 (54.05 , 94.35)	78.61 (30.32 , 95.02)	0.00089		77.55 (44.53 , 90.06)	74.85 (33.53 , 87.81)	0.00103
IL10_P85_F	16.33 (2.21 , 31.74)	11.98 (0.6 , 28.58)	0.00104		21.04 (2.06 , 38.09)	16.05 (5.04 , 46.92)	< 1E-10
KCNK4_E3_F	30.96 (16.67 , 58.04)	26.78 (12.25 , 65.38)	0.00116		0 (0 , 89.11)	0 (0 , 63.18)	0.774
JAK3_P1075_R	69.62 (43.74 , 86.14)	64.45 (39.85 , 85.81)	0.00131		70.21 (46.11 , 85.05)	68.02 (43.53 , 87.34)	0.00543
IL6_P213_R	4.39 (0.3 , 16.26)	3.24 (0 , 12.35)	0.00136		10.48 (2.53 , 33.05)	7.87 (2.03 , 25.36)	1.33e-08
NOTCH4_P938_F	77.66 (57.82 , 90.79)	80.6 (58.86 , 92.06)	0.00136		77.74 (44 , 87.97)	82.18 (64.28 , 89.48)	< 1E-10
PTPN6_P282_R	17.03 (0 , 39.81)	12.82 (0 , 52.14)	0.00139		23.29 (3.67 , 71.66)	18.9 (2.67 , 72.99)	1.96e-05
MATK_P190_R	10.43 (0.92 , 26.11)	6.55 (0 , 40.44)	0.00152		10.37 (3.76 , 38.93)	8.33 (2.91 , 26.71)	1.35e-06
CEACAM1_P44_R	7.92 (2.35 , 21.58)	5.91 (0.12 , 17.51)	0.00162		10.06 (3.35 , 25.72)	8.58 (2.81 , 24.96)	0.000435
CASP10_P334_F	12.55 (0.26 , 42.94)	9.29 (0 , 39.33)	0.00166		22.91 (10.21 , 49.38)	21.77 (9.58 , 47.71)	0.0288
FGF1_P357_R	95.37 (87.76 , 99.49)	96.51 (86.05 , 99.63)	0.00214		93.66 (77.45 , 96.31)	94.92 (84.85 , 97.12)	< 1E-10
IL17RB_E164_R	10.41 (0.69 , 28.02)	7.84 (0 , 29.55)	0.00221		11.97 (2.77 , 43.06)	12.35 (2.96 , 37.44)	0.76
CPA4_E20_F	83.5 (64.39 , 93.13)	86.45 (59.8 , 99.29)	0.00228		88.05 (56.56 , 93.9)	90.57 (68.86 , 97.31)	1e-10
PTHR1_P258_F	62.11 (31.07 , 81.92)	66.79 (38.33 , 85.98)	0.0025		64.33 (3.69 , 83.88)	68.73 (35.03 , 83.62)	4e-10
ESR1_P151_R	9.47 (0.17 , 28.16)	7.72 (0 , 26.14)	0.00344		10.92 (2.9 , 25.71)	8.85 (2.34 , 24.42)	7.8e-09
* p-value based on a Wilcoxon Rank Sum Test comparing Cases and Controls within each phase.
