# Supplementary material for: Leukocyte DNA Methylation Signature Differentiates Pancreatic Cancer Patients from Healthy Controls
Source: PLoS One. 2011 Mar 24;6(3):e18223. doi: 10.1371/journal.pone.0018223 (PMC3063802; doi:10.1371/journal.pone.0018223)
Supplement: Table S3 — methQTLs in disease-related CpG sites (controls and cases separately). (XLS) [file pone.0018223.s003.xls]

## Sheet: Controls
Table S3. methQTLs in disease-related CpG sites (controls)
		Age and Sex				Age Sex and Phase			Age, Sex, Phase and Smoking			Age, Sex and Smoking
TargetId	SNP	estimate	p value	FDR q value	x	estimate	p value	x	estimate	p value	x	estimate	p value
ALOX12_E85_R	rs434473	-19	1.65e-29	1.66e-25		-18.92	1.91e-29		-18.76	5.43e-29		-18.75	4.22e-29
ALOX12_E85_R	rs1126667	-19	1.65e-29	1.66e-25		-18.92	1.91e-29		-18.76	5.43e-29		-18.75	4.22e-29
ALOX12_E85_R	rs311734	-15.45	4.79e-15	2.41e-11		-15.53	2.41e-15		-15.31	6.36e-15		-15.17	9.03e-15
AGXT_P180_F	rs4675872	-6.573	4.84e-13	1.83e-09		-6.48	4.73e-15		-6.513	6.37e-15		-6.78	5e-14
ALOX12_E85_R	rs2292350	13.07	7.76e-13	2.08e-09		12.95	1.41e-12		12.77	2.47e-12		12.79	1.9e-12
AGXT_P180_F	rs10199038	-6.475	8.26e-13	2.08e-09		-6.395	7.64e-15		-6.438	9.74e-15		-6.705	7.03e-14
AGXT_P180_F	rs7355583	6.346	1.05e-12	2.27e-09		6.126	6.22e-14		6.119	8.09e-14		6.343	7.11e-13
ALOX12_E85_R	rs2073438	-14.23	1.97e-12	3.72e-09		-14.13	2.65e-12		-13.96	1.17e-11		-13.88	1.31e-11
ALOX12_E85_R	rs6502997	-12.73	1.77e-11	2.97e-08		-13.02	4.94e-12		-12.85	7.94e-12		-12.63	1.34e-11
AGXT_P180_F	rs4076342	-5.878	3.76e-11	5.68e-08		-5.579	1.2e-11		-5.614	1.51e-11		-6.031	7.72e-12
AGXT_P180_F	rs6719991	-6.407	4.53e-11	6.22e-08		-6.467	2.38e-13		-6.472	3.3e-13		-6.578	8.8e-12
ALOX12_E85_R	rs4796573	-11.95	2.44e-10	3.07e-07		-12.14	1.06e-10		-11.97	1.81e-10		-11.81	2.59e-10
ALOX12_E85_R	rs11657083	11.49	1.26e-08	1.39e-05		11.35	1.97e-08		11.06	5.74e-08		11.06	5.28e-08
ALOX12_E85_R	rs9630722	-10.47	1.29e-08	1.39e-05		-10.43	1.33e-08		-10.18	3.65e-08		-10.11	3.97e-08
AGXT_P180_F	rs3936203	5.625	7.88e-08	7.68e-05		5.681	2.94e-09		5.678	3.81e-09		5.794	2.51e-08
AGXT_P180_F	rs6739772	5.625	7.88e-08	7.68e-05		5.681	2.94e-09		5.678	3.81e-09		5.794	2.51e-08
JAK3_P1075_R	rs7508025	4.861	1.37e-07	0.000122		4.867	1.45e-07		4.868	1.42e-07		4.868	1.27e-07
JAK3_P1075_R	rs7245564	5.491	2.25e-07	0.000189		5.482	2.62e-07		5.423	4.22e-07		5.424	3.79e-07
AGXT_P180_F	rs12465902	-5.597	6.54e-07	0.00052		-5.371	2.26e-07		-5.359	2.67e-07		-5.619	4.9e-07
ALOX12_E85_R	rs312462	-16.11	1.82e-06	0.001375		-15.98	2.08e-06		-16.58	6.99e-07		-16.61	5.83e-07
AGXT_P180_F	rs4455151	-4.876	6.33e-06	0.004555		-4.667	2.84e-06		-4.679	2.86e-06		-4.816	7.43e-06
AGXT_P180_F	rs10933514	-4.119	8.72e-06	0.005821		-4.28	1.88e-07		-4.277	2.92e-07		-4.473	1.3e-06
AGXT_P180_F	rs6708456	-4.807	8.86e-06	0.005821		-4.604	3.99e-06		-4.636	3.7e-06		-4.718	1.2e-05
AGXT_P180_F	rs10206101	4.065	1.28e-05	0.007895		4.249	6.3e-07		4.27	7.72e-07		4.367	2.64e-06
AGXT_P180_F	rs4630763	4.065	1.28e-05	0.007895		4.249	6.3e-07		4.27	7.72e-07		4.367	2.64e-06
SLC22A18_P472_R	rs365605	-2.179	2.04e-05	0.011856		-2.377	8.93e-07		-2.375	1.03e-06		-2.183	1.58e-05
AGXT_P180_F	rs6718518	4.183	2.49e-05	0.013936		4.418	1.16e-06		4.41	1.43e-06		4.378	9.17e-06
JAK3_P1075_R	rs3212741	4.284	3.62e-05	0.019536		4.302	3.58e-05		4.264	4.18e-05		4.265	3.82e-05
ALOX12_E85_R	rs10401027	7.958	4.25e-05	0.022145		7.749	7.76e-05		7.436	0.00016		7.46	0.0001399
MMP9_P189_F	rs11086996	-5.587	4.71e-05	0.023724		-4.962	0.000206		-4.97	0.000212		-5.471	6.08e-05
MMP9_P189_F	rs10485438	-7.722	6.64e-05	0.032366		-6.617	0.000941		-6.616	0.001044		-7.594	0.0001049
GSTM2_P453_R	rs2483920	5.008	7.55e-05	0.035652		4.743	0.000134		4.74	0.000141		4.924	9.11e-05
VAMP8_P241_F	rs12714147	-5.492	9.96e-05	0.045607		-5.338	4.42e-05		-5.338	4.39e-05		-5.449	7.16e-05

## Sheet: Cases
Table S3. methQTLs in disease-related CpG sites (cases)
		Age and Sex				Age Sex and Phase			Age, Sex, Phase and Smoking			Age, Sex and Smoking
TargetId	SNP	estimate	p value	FDR q value	x	estimate	p value	x	estimate	p value	x	estimate	p value
AGXT_P180_F	rs10199038	-9.244	1.12e-19	1.75e-15		-9.097	1.23e-19		-9.098	1.58e-19		-9.229	9.92e-20
AGXT_P180_F	rs4675872	-9.061	4.77e-19	3.73e-15		-8.92	4.92e-19		-8.925	6.18e-19		-9.061	3.57e-19
ALOX12_E85_R	rs434473	-15.72	5.78e-18	3.01e-14		-15.36	1.48e-18		-15.89	2.73e-19		-15.46	4.2e-17
ALOX12_E85_R	rs1126667	-15.51	9.5e-18	3.72e-14		-15.11	3.57e-18		-15.62	7e-19		-15.25	7.09e-17
AGXT_P180_F	rs6719991	-9.223	3.46e-17	1.08e-13		-8.971	3.47e-16		-8.99	4.04e-16		-9.169	5.25e-17
AGXT_P180_F	rs4076342	-8.577	3.84e-16	1e-12		-8.383	8.14e-16		-8.398	9.59e-16		-8.578	3.05e-16
AGXT_P180_F	rs7355583	8.274	5.39e-15	1.2e-11		8.346	7.92e-16		8.35	9.6e-16		8.365	2.1e-15
AGXT_P180_F	rs4630763	-7.96	1.92e-14	3.76e-11		-7.798	2.91e-14		-7.858	2.39e-14		-7.886	4.24e-14
ALOX12_E85_R	rs2292350	14.24	4e-14	6.94e-11		13.36	4.18e-13		13.9	1.17e-13		14.02	3.79e-13
AGXT_P180_F	rs10206101	7.842	7.36e-14	1.15e-10		7.699	9.07e-14		7.746	8e-14		7.767	1.46e-13
AGXT_P180_F	rs10933514	-7.511	1.43e-13	2.03e-10		-7.407	1.6e-13		-7.452	1.51e-13		-7.439	2.89e-13
AGXT_P180_F	rs3936203	7.551	5.59e-12	7e-09		7.641	1.12e-12		7.693	9.74e-13		7.5	7.3e-12
AGXT_P180_F	rs6739772	7.551	5.59e-12	7e-09		7.641	1.12e-12		7.693	9.74e-13		7.5	7.3e-12
AGXT_P180_F	rs4234121	7.43	3.16e-11	3.53e-08		7.176	1.02e-10		7.178	1.12e-10		7.355	5.16e-11
AGXT_P180_F	rs6718518	7.395	5.75e-11	5.99e-08		7.141	1.73e-10		7.14	1.93e-10		7.329	8.53e-11
ALOX12_E85_R	rs311734	-12.37	8.76e-10	8.56e-07		-11.61	3.07e-09		-11.66	3.03e-09		-12.04	2.23e-09
AGXT_P180_F	rs12465902	-7.089	2.4e-09	2.2e-06		-6.837	6.92e-09		-6.859	6.99e-09		-7.045	2.63e-09
ALOX12_E85_R	rs4796573	-10.87	5.36e-09	4.66e-06		-10.07	2.87e-08		-10.12	2.77e-08		-10.54	1.56e-08
AGXT_P180_F	rs4455151	-7.028	9.53e-09	7.85e-06		-6.768	2.39e-08		-6.773	2.65e-08		-7.011	9.51e-09
AGXT_P180_F	rs3772056	-7.022	1.52e-08	1.19e-05		-6.727	4.63e-08		-6.741	4.74e-08		-6.921	2.65e-08
ALOX12_E85_R	rs2073438	-11.55	2.43e-08	1.76e-05		-11.9	1.87e-09		-11.98	1.73e-09		-11.43	2.59e-08
AGXT_P180_F	rs4675790	-6.112	2.53e-08	1.76e-05		-6.058	1.94e-08		-6.092	1.83e-08		-6.043	3.62e-08
ALOX12_E85_R	rs6502997	-10.59	2.59e-08	1.76e-05		-9.797	1.18e-07		-9.861	1.11e-07		-10.23	7.62e-08
AGXT_P180_F	rs4675844	-6.125	4.08e-08	2.66e-05		-6.038	3.84e-08		-6.07	3.65e-08		-6.05	6.04e-08
AGXT_P180_F	rs6708456	-6.763	5.44e-08	3.41e-05		-6.43	2.05e-07		-6.435	2.26e-07		-6.722	6.22e-08
PADI4_P1011_R	rs7548900	3.841	1.05e-07	6.32e-05		3.39	3.51e-08		3.375	4.67e-08		3.873	2.45e-08
NOTCH4_E4_F	rs17208888	-5.379	1.18e-07	6.81e-05		-4.953	3.31e-07		-5.004	2.88e-07		-5.148	3.73e-07
LTA_P214_R	rs2857595	-4.116	3.53e-07	0.000197		-3.927	1.05e-06		-3.928	1.13e-06		-4.034	6.29e-07
JAK3_P1075_R	rs7245564	5.49	6.46e-07	0.000348		5.218	1.6e-06		5.143	2.11e-06		5.484	7.07e-07
AGXT_P180_F	rs734586	-5.871	9.5e-07	0.000495		-5.764	1.01e-06		-5.761	1.11e-06		-5.876	8.69e-07
AGXT_P180_F	rs10207380	5.593	1.02e-06	0.000516		5.628	5.69e-07		5.661	5.41e-07		5.539	1.27e-06
AGXT_P180_F	rs4430951	5.259	2.13e-06	0.001039		5.354	8.83e-07		5.373	8.76e-07		5.236	2.24e-06
LTA_P214_R	rs2071591	-3.274	3e-06	0.001399		-3.104	8.65e-06		-3.105	9.08e-06		-3.219	4.28e-06
LTA_P214_R	rs1041981	-3.274	3e-06	0.001399		-3.104	8.65e-06		-3.105	9.08e-06		-3.219	4.28e-06
AGXT_P180_F	rs13015336	5.165	3.81e-06	0.001701		5.286	1.51e-06		5.301	1.52e-06		5.157	3.78e-06
GSTM2_P453_R	rs12745189	-4.578	4.59e-06	0.00196		-4.679	1.64e-07		-4.68	1.74e-07		-4.6	2.22e-06
PADI4_P1011_R	rs2477131	4.402	4.64e-06	0.00196		3.411	4.02e-05		3.384	5.04e-05		4.327	3.01e-06
NOTCH4_E4_F	rs9357152	-3.612	4.96e-06	0.002039		-3.414	5.52e-06		-3.416	5.76e-06		-3.539	5.96e-06
LTA_P214_R	rs3099844	-4.686	5.73e-06	0.002297		-4.625	5.61e-06		-4.626	5.97e-06		-4.633	6.92e-06
LTA_P214_R	rs2596531	-3.051	8.21e-06	0.003021		-3.045	6.26e-06		-3.044	6.66e-06		-3.036	8.47e-06
LTA_P214_R	rs2844511	-3.051	8.21e-06	0.003021		-3.045	6.26e-06		-3.044	6.66e-06		-3.036	8.47e-06
LTA_P214_R	rs2516448	-3.051	8.21e-06	0.003021		-3.045	6.26e-06		-3.044	6.66e-06		-3.036	8.47e-06
NOTCH4_E4_F	rs2734335	-3.044	8.46e-06	0.003021		-2.608	7.8e-05		-2.607	8.23e-05		-2.925	1.61e-05
AGXT_P180_F	rs3772047	-5.459	8.5e-06	0.003021		-5.263	1.37e-05		-5.348	1.15e-05		-5.329	1.58e-05
NOTCH4_E4_F	rs3104404	-3.442	9.73e-06	0.003382		-3.259	1.04e-05		-3.274	1.01e-05		-3.329	1.58e-05
LTA_P214_R	rs2734583	-4.44	1.08e-05	0.003665		-4.388	1.03e-05		-4.389	1.09e-05		-4.393	1.26e-05
NOTCH4_E4_F	rs415929	-3.169	1.14e-05	0.003796		-2.659	0.0001584		-2.714	0.000132		-2.948	5.53e-05
LTA_P214_R	rs3128982	-3.068	1.46e-05	0.004707		-2.845	6.19e-05		-2.847	6.41e-05		-2.997	2.33e-05
AGXT_P180_F	rs7598218	-6.718	1.48e-05	0.004707		-6.406	3.36e-05		-6.405	3.6e-05		-6.626	2.04e-05
PADI4_P1011_R	rs3750304	3.89	1.74e-05	0.005445		3.389	1.11e-05		3.369	1.33e-05		3.879	8.71e-06
LTA_P214_R	rs3117582	-4.386	2.23e-05	0.006676		-4.391	1.64e-05		-4.394	1.73e-05		-4.339	2.59e-05
LTA_P214_R	rs3131379	-4.386	2.23e-05	0.006676		-4.391	1.64e-05		-4.394	1.73e-05		-4.339	2.59e-05
LTA_P214_R	rs558702	-4.386	2.23e-05	0.006676		-4.391	1.64e-05		-4.394	1.73e-05		-4.339	2.59e-05
HPN_P374_R	rs2278996	-5.043	2.32e-05	0.006676		-3.49	0.0004111		-3.577	0.000351		-4.02	0.000538
NOTCH4_E4_F	rs7745656	-3.123	2.35e-05	0.006676		-3.046	1.34e-05		-3.043	1.43e-05		-3.127	1.78e-05
AGXT_P180_F	rs4676369	5.077	2.55e-05	0.007112		5.129	1.49e-05		5.132	1.55e-05		5.079	2.41e-05
LTA_P214_R	rs3130564	-3.676	2.82e-05	0.007737		-3.573	3.78e-05		-3.577	3.97e-05		-3.601	4.05e-05
CARD15_P302_R	rs3909222	2.797	3.19e-05	0.008604		2.129	0.0002867		2.186	0.000207		2.473	0.000187
NOTCH4_E4_F	rs16898264	-2.992	3.82e-05	0.010113		-2.939	1.98e-05		-2.948	2.09e-05		-3.103	1.48e-05
AGXT_P180_F	rs10933637	-6.069	3.93e-05	0.010113		-5.695	0.0001004		-5.715	0.000106		-6.096	3.47e-05
JAK3_P1075_R	rs3212741	4.236	3.95e-05	0.010113		4.091	4.95e-05		4.017	6.4e-05		4.242	3.99e-05
NOTCH4_E4_F	rs2647050	-2.97	4.42e-05	0.011057		-2.922	2.18e-05		-2.926	2.36e-05		-3.077	1.79e-05
NOTCH4_E4_F	rs2856718	-2.97	4.42e-05	0.011057		-2.922	2.18e-05		-2.926	2.36e-05		-3.077	1.79e-05
AGXT_P180_F	rs11886658	-4.632	4.66e-05	0.011389		-4.219	0.0002341		-4.24	0.000229		-4.51	8.78e-05
NOTCH4_E4_F	rs382259	-2.962	4.84e-05	0.011544		-2.847	3.58e-05		-2.854	3.64e-05		-2.873	6.49e-05
LTA_P214_R	rs1270942	-4.184	4.91e-05	0.011544		-4.211	3.35e-05		-4.212	3.53e-05		-4.159	5.15e-05
LTA_P214_R	rs389884	-4.184	4.91e-05	0.011544		-4.211	3.35e-05		-4.212	3.53e-05		-4.159	5.15e-05
NOTCH4_E4_F	rs9275141	2.823	6.23e-05	0.014327		2.796	2.71e-05		2.796	2.93e-05		2.904	2.95e-05
JAK3_P1075_R	rs7508025	4.067	6.5e-05	0.014731		3.949	7.67e-05		4.084	4.04e-05		4.06	7.34e-05
LTA_P214_R	rs3130544	-4.075	7.39e-05	0.0164		-3.957	9.73e-05		-3.958	0.000102		-4.005	9.53e-05
LTA_P214_R	rs2251396	-2.923	7.45e-05	0.0164		-2.85	9.16e-05		-2.866	8.99e-05		-2.957	5.73e-05
TM7SF3_P1068_R	rs10842827	-6.895	7.96e-05	0.017295		-6.932	6.96e-05		-6.904	7.99e-05		-6.815	9.64e-05
LTA_P214_R	rs2596501	2.688	8.54e-05	0.018298		2.589	0.0001302		2.589	0.000136		2.639	0.000113
LTA_P214_R	rs2247056	-3.076	8.95e-05	0.01892		-3.172	4.11e-05		-3.187	4.2e-05		-3.032	0.000108
NOTCH4_E4_F	rs185819	-2.705	0.0001066	0.022227		-2.354	0.0004334		-2.359	0.000437		-2.576	0.000201
NOTCH4_E4_F	rs5000634	-2.769	0.0001081	0.022243		-2.661	8.69e-05		-2.663	8.93e-05		-2.721	0.000117
NOTCH4_E4_F	rs9268615	-2.825	0.0001131	0.022969		-2.752	7.18e-05		-2.752	7.76e-05		-2.903	5.76e-05
LTA_P214_R	rs9267444	-2.662	0.0001258	0.025221		-2.429	0.0004968		-2.436	0.00051		-2.556	0.000272
LTA_P214_R	rs3132454	2.717	0.0001358	0.026881		2.589	0.0002418		2.589	0.000252		2.653	0.000194
LTA_P214_R	rs6457374	-2.979	0.0001398	0.0272		-3.072	6.85e-05		-3.085	7.11e-05		-2.933	0.000173
NOTCH4_E4_F	rs9268528	-2.81	0.000141	0.0272		-2.526	0.0003351		-2.528	0.000359		-2.836	9.85e-05
NOTCH4_E4_F	rs2239689	-2.966	0.0001435	0.0272		-2.505	0.0008463		-2.522	0.000815		-2.77	0.000372
NOTCH4_E4_F	rs2071295	-2.966	0.0001435	0.0272		-2.505	0.0008463		-2.522	0.000815		-2.77	0.000372
AGXT_P180_F	rs3772050	4.843	0.0001495	0.027832		4.79	0.0001373		4.806	0.000137		4.783	0.000177
LTA_P214_R	rs2523454	-2.78	0.0001618	0.029767		-2.635	0.0003105		-2.667	0.00029		-2.813	0.000127
NOTCH4_E4_F	rs9275563	-2.726	0.0001688	0.030694		-2.808	4.34e-05		-2.815	4.58e-05		-2.869	6.07e-05
LTA_P214_R	rs7750641	-3.822	0.0001949	0.035032		-3.676	0.000291		-3.676	0.000304		-3.741	0.000261
NOTCH4_E4_F	rs4538747	-5.361	0.0002021	0.035914		-5.306	0.0001996		-5.349	0.000171		-5.383	0.000145
TM7SF3_P1068_R	rs12230122	-6.568	0.0002412	0.041927		-6.488	0.0002802		-6.459	0.00031		-6.466	0.000302
NOTCH4_E4_F	rs9268542	-2.682	0.0002413	0.041927		-2.394	0.0005943		-2.395	0.000636		-2.702	0.000178
LTA_P214_R	rs2256175	2.445	0.0002495	0.042875		2.459	0.000184		2.463	0.000189		2.473	0.0002
LTA_P214_R	rs2844513	2.511	0.0002529	0.042987		2.511	0.0002046		2.528	0.000199		2.58	0.000162
AGXT_P180_F	rs3732341	4.093	0.0002658	0.044316		3.686	0.001037		3.684	0.001097		4.022	0.000337
NOTCH4_E4_F	rs17212090	-5.154	0.0002678	0.044316		-5.14	0.0002256		-5.267	0.000149		-5.304	0.000124
NOTCH4_E4_F	rs17212420	-5.154	0.0002678	0.044316		-5.14	0.0002256		-5.267	0.000149		-5.304	0.000124
AGXT_P180_F	rs3755534	-6.046	0.0002762	0.044991		-5.773	0.0004332		-5.77	0.00046		-6.052	0.000263
IL6_P213_R	rs1476483	-1.707	0.000284	0.045785		-1.32	0.001125		-1.253	0.001837		-1.366	0.001609
TM7SF3_P1068_R	rs10842879	-6.439	0.0002925	0.046674		-6.348	0.0003499		-6.32	0.000389		-6.328	0.000379
NOTCH4_E4_F	rs9267833	-2.977	0.0003099	0.048951		-2.558	0.001223		-2.569	0.001206		-2.803	0.000634
