# Supplementary material for: Leukocyte DNA Methylation Signature Differentiates Pancreatic Cancer Patients from Healthy Controls
Source: PLoS One. 2011 Mar 24;6(3):e18223. doi: 10.1371/journal.pone.0018223 (PMC3063802; doi:10.1371/journal.pone.0018223)
Supplement: Table S4 — Sensitivity and Specificity for the 5 CpGs only model. (XLS) [file pone.0018223.s004.xls]

## Sheet: Sheet1
Table S4. Sensitivity and Specificity for the 5 CpGs only model
Sensitivity	Phase I Maximum Specificity	Phase II Maximum Specificity		Specificity	Phase I Maximum Sensitivity	Phase II Maximum Sensitivity
0.99	0.083	0.009		0.99	0.428	0.202
0.95	0.233	0.139		0.95	0.63	0.335
0.9	0.483	0.316		0.9	0.647	0.508
0.85	0.5	0.437		0.85	0.697	0.589
0.8	0.75	0.506		0.8	0.764	0.647
0.75	0.8	0.623		0.75	0.815	0.67
0.7	0.833	0.734		0.7	0.831	0.722
0.65	0.883	0.781		0.65	0.831	0.739
0.6	0.966	0.837		0.6	0.84	0.763
0.55	0.966	0.865		0.55	0.848	0.78
0.5	0.966	0.902		0.5	0.89	0.803
0.45	0.983	0.902		0.45	0.907	0.843
0.4	1	0.92		0.4	0.924	0.884
0.35	1	0.939		0.35	0.932	0.89
0.3	1	0.953		0.3	0.941	0.907
0.25	1	0.981		0.25	0.949	0.93
0.2	1	0.99		0.2	0.966	0.936
0.15	1	0.99		0.15	0.983	0.947
0.1	1	0.99		0.1	0.983	0.965
0.05	1	0.99		0.05	0.991	0.988
